# Supplementary material for: A Non-Specific Phytohormone Regulatory Network in Saccharina japonica Coordinates Growth and Environmental Adaptation
Source: Plants (Basel). 2025 Jun 13;14(12):1821. doi: 10.3390/plants14121821 (PMC12196923; doi:10.3390/plants14121821)
Supplement: Supplementary file 1 [file plants-14-01821-s001.zip]

Archive with 2 entries (2 files):
- Figures S1-S12.pdf
- Tables S1-S5.xlsx
