# Supplementary material for: A Non-Specific Phytohormone Regulatory Network in Saccharina japonica Coordinates Growth and Environmental Adaptation
Source: Plants (Basel). 2025 Jun 13;14(12):1821. doi: 10.3390/plants14121821 (PMC12196923; doi:10.3390/plants14121821)
Supplement: Supplementary file 1 [file plants-14-01821-s001.zip › Tables S1-S5.xlsx]

## Sheet: S1
Table S1 Date table for 24 measured phytohormones metabolites
SN	Abbreviations	English Name	Expected Mass (m/z)	Retention time	The content of metabolites (ng/g,FW)
					R1	R2	R3	P1	P2	P3	B1	B2	B3	M1	M2	M3	T1	T2	T3
1	ACC	Aminocyclopropane Carboxylic Acid	102.055	0.4	4.58274	3.9022	4.15976	2.80161	2.45635	2.42323	2.68278	2.83832	2.04467	2.4044	2.144	2.2166	2.17259	2.13253	2.89808
2	tZT	trans-Zeatin	220.119	0.71	0.123858	0.113772	0.109201	0.0966767	0.077381	0.0866142	0.0664653	0.103792	0.105584	0.0800801	0.102	0.0789474	0.111675	0.060241	0.133199
3	DHZ	Dihydrozeatin	222.135	0.74	0	0	0	0	0	0	0.0644512	0.0499002	0.0406091	0.016016	0.024	0.0121457	0.0121827	0.0120482	0.0383451
4	TZR	trans-Zeatin-Riboside	352.162	0.92	0	0	0	0	0	0	0.0584089	0.0319361	0.0304569	0	0	0	0.0243655	0.0261044	0.0686176
5	DHZR	Dihydrozeatin riboside	354.177	0.99	0	0	0	0	0	0	0	0	0	0	0	0	0	0	0
6	2IP	N6-(delta2-Isopentenyl) adenine	204.124	2.24	0.0568528	0.0558882	0.0222447	0.0161128	0.0376984	0.0334646	0.0946626	0.0678643	0.0324873	0.042042	0.028	0.0283401	0	0	0
7	IPA	N6-(delta2-Isopentenyl) adenosine	336.167	2.29	0.237563	0.177645	0.323559	0.145015	0.10119	0.127953	0.350453	0.247505	0.241624	0.482482	0.526	0.477733	0.830457	0.899598	0.960646
8	BR	Brassinolide	481.352	2.78	0	0	0	0	0	0	0	0	0	0	0	0	0	0	0
9	MeJA	Methyl Jasmonate	225.149	2.9	1.79898	2.76048	4.65925	17.3132	2.71429	4.6437	8.72105	4.12575	3.46193	2.51251	3.646	4.26518	10.4508	9.08233	9.43895
10	JA	Jasmonic Acid	209.118	2.56	3.98782	3.45709	9.83822	2.59819	1.56151	1.43504	15.3615	10.9381	14.6294	14.8949	8.078	38.6822	212.977	134.757	164.26
11	H2JA	Dihydrojasmonic acid	211.134	2.65	6.81421	5.99601	12.2245	3.45619	1.47024	1.32087	11.281	12.9062	9.42944	8.27427	8.364	21.1356	177.119	92.5803	115.427
12	JA-lie	Jasmonic acid-Isoleucine	322.202	2.66	0.121827	0.151697	0.113246	0.205438	0.15873	0.145669	0.197382	0.139721	0.140102	0.212212	0.152	0.210526	0.0771574	0.108434	0.125126
13	GA1	Gibberellin A1	347.15	2.15	0	0	0	0.0100705	0.00793651	0.00590551	0	0.00798403	0.0182741	0.022022	0.024	0.0404858	1.30355	1.12249	1.03532
14	GA3	Gibberellic A3	345.134	2.13	0	0	0	0	0	0	0	0	0	0	0	0	0	0	0
15	GA4	Gibberellin A4	331.155	2.63	0.166497	0.331337	0.125379	0.128902	0.44246	0.275591	0.191339	0.161677	0.201015	0.268268	0.232	0.206478	0.17868	0.0522088	0.163471
16	GA7	Gibberellin A7	329.139	2.61	0	0	0	0	0	0	0	0	0	0	0	0	0	0	0
17	IAM	3-Indoleacetamide	173.072	2.03	0.0629442	0.0758483	0.0546006	0	0	0	0.0584089	0.0239521	0.0365482	0	0	0	0.0284264	0	0
18	ICA	3-Indolecarboxylic acid	160.04	2.3	0.511675	0.337325	0.517695	0.372608	0.228175	0.385827	0.400806	0.251497	0.320812	0.238238	0.284	0.251012	0.253807	0.271084	0.484359
19	IAA	Indole-3-Acetic Acid	174.056	2.38	1.20812	0.852295	1.55713	1.00705	0.803571	1.27362	0.791541	0.640719	1.18376	1.15516	1.428	1.96559	1.94112	2.01406	2.58527
20	IPA	3-Indolepropionic acid	188.072	2.48	6.04061	5.23553	4.8271	5.65358	6.21825	5.19291	6.24572	5.42914	5.38274	6.32432	5.992	5.59717	4.70457	4.74699	6.49849
21	IBA	3-Indolebutyric acid	202.087	2.55	2.08325	1.86028	1.70071	2.03827	2.03373	1.8622	2.09869	1.78044	1.66701	2.16216	1.706	1.7996	1.2731	1.35341	1.92735
22	IAN	3-Indoleacetonitrile	155.061	2.58	0	0	0	0	0	0	0	0	0	0	0	0	0.194924	0.176707	0.183653
23	ABA	Abscisic Acid	263.129	2.43	1.2934	0.872255	1.1365	0.586103	0.549603	0.67126	0.539778	0.453094	0.434518	0.692693	1.83	2.26113	33.0416	25.241	25.7558
24	SA	Salicylic Acid	137.024	2.11	9.51675	0	0	0	0	0	0	0	0	0	0	0	0	0	0

## Sheet: S2
Table S2 Differential expression of cytokinin-related genes
Gene_id	FPKM															KO_name
	R1	R2	R3	P1	P2	P3	B1	B2	B3	M1	M2	M3	T1	T2	T3
evm.model.Hic_asm_28.826	23.0854	21.4728	19.9599	1.27805	1.36388	2.67102	8.5256	5.83619	6.60686	8.16319	6.18036	7.53168	24.9898	11.8916	24.415	CYP735A
evm.model.Hic_asm_24.894	1.80417	2.38633	2.58238	3.84532	1.52239	3.40505	2.14276	2.4394	1.78219	1.46638	2.62793	7.93511	0.502129	0.721883	0.43162	CYP735A
evm.model.Hic_asm_24.891	0.225861	0.145636	0.233964	0.0250323	0	0.0824363	9.57246	12.6093	6.7058	14.0185	15.7475	21.5406	7.77817	7.92475	9.06148	CYP735A
evm.model.Hic_asm_24.888	5.26562	8.02817	6.31927	3.09588	5.60067	10.5209	5.47781	9.36111	8.57611	8.2295	10.2888	9.5951	5.88234	4.80782	4.79308	CYP735A
evm.model.Hic_asm_20.239	4.0484	3.28106	3.50114	5.3049	5.50241	13.4427	1.19142	1.90442	1.91868	1.57807	1.40091	0.920781	2.65951	2.6653	2.44626	CYP735A
evm.model.Hic_asm_0.991	2.35284	2.66522	3.51316	3.38291	4.09389	4.8998	4.07454	5.14775	2.63491	2.40582	1.87308	3.22382	0.439237	0.220512	0.593307	CYP735A
evm.model.Hic_asm_0.990	7.22222	9.36249	10.0055	4.1485	4.34394	9.08496	3.24265	4.78022	3.55484	3.44177	2.91149	3.35314	1.62814	1.30186	1.03608	CYP735A
evm.model.Hic_asm_0.2911	0.269674	1.06264	0.8277	0.0498134	0.0242477	0.109364	1.37922	0.848001	1.01583	0.965113	1.0693	0.976541	0.199577	0.19128	0.279566	CYP735A
evm.model.Hic_asm_0.2841	383.69	442.909	459.785	102.351	75.8965	217.406	111.769	95.9323	83.7096	126.066	82.5021	53.6248	254.785	320.03	352.92	CYP735A
evm.model.Hic_asm_0.1864	26.4213	30.3432	30.304	20.806	23.5439	60.6532	17.4706	19.1466	21.6492	20.3545	20.2269	18.5871	24.6714	27.854	25.7804	CYP735A
evm.model.Hic_asm_28.227	6.40336	5.79121	5.09207	7.66831	9.04465	5.82768	10.8047	9.47845	10.7305	6.53055	6.63796	7.49364	6.89298	3.53916	3.1036	DXR
evm.model.Hic_asm_4.919	9.21001	7.83734	5.44461	3.71362	3.78937	3.24817	15.1883	13.2454	13.3459	11.7626	11.7796	13.1342	1.94491	1.37263	1.39317	DXS
evm.model.Hic_asm_11.1469	2.87127	3.37199	3.424	1.18104	1.51709	1.24245	1.97093	1.40337	1.2468	1.42256	1.55218	2.23407	1.60648	2.0576	1.21212	IPT

## Sheet: S3
Table S3 Differential expression of ethylene-related genes
Gene_id	FPKM															KO_name
	R1	R2	R3	P1	P2	P3	B1	B2	B3	M1	M2	M3	T1	T2	T3
evm.model.Hic_asm_24.80	60.722	57.7009	50.2735	42.2648	34.8353	36.9727	47.5238	36.1046	36.9456	50.7509	48.798	56.3324	55.716	55.0215	59.8287	ACO
evm.model.Hic_asm_20.901	10.5098	12.9487	11.4884	8.42732	6.71716	6.42815	24.553	16.5479	16.9331	18.3806	18.2474	22.6837	9.89458	9.88517	11.1097	ACS
evm.model.Hic_asm_0.694	12.1996	13.1565	9.59043	8.14564	5.27907	5.5366	14.3495	18.3981	16.5058	12.6272	15.3112	15.6853	1.24386	2.66718	4.27476	ACS
evm.model.Hic_asm_21.1215	20.6146	22.8736	20.3407	20.3737	27.8692	43.4461	29.3458	18.9445	20.4694	20.4357	21.9686	17.1929	50.694	44.6144	41.2062	GOT1
evm.model.Hic_asm_13.244	5.19631	6.43163	6.14581	3.01856	3.7507	4.44716	7.46966	6.90009	6.81099	9.41742	9.01307	7.37648	5.79938	6.23613	7.09589	GOT1
evm.model.Hic_asm_21.909	7.02297	10.9969	5.872	2.79794	2.29415	2.45854	7.66446	7.0898	8.28605	6.6421	4.84604	7.64253	0.988345	1.06359	1.32982	LYSC
evm.model.Hic_asm_25.1149	95.5638	90.6694	109.743	58.3048	58.3449	66.6519	138.751	78.1357	64.9112	100.842	79.7983	83.9777	180.049	154.106	124.969	SAMS

## Sheet: S4
Table S4 Differential expression of jasmonate acid-related genes
Gene_id	FPKM															KO_name
	R1	R2	R3	P1	P2	P3	B1	B2	B3	M1	M2	M3	T1	T2	T3
evm.model.utg9823_pilon.4	4.45523	5.29812	3.90894	0.526154	0.15761	1.46616	2.49496	5.37068	2.47609	4.70493	3.26245	3.50784	8.25195	11.6389	13.7424	ACAA1
evm.model.Hic_asm_9.466	10.7811	10.5162	11.7819	11.2791	8.13453	6.91539	9.40999	8.20009	8.93402	7.16071	6.20541	8.27091	2.15789	2.44641	2.60227	ACAA1
evm.model.Hic_asm_5.122	42.055	32.6852	31.1049	34.6225	27.5058	21.3696	32.318	58.8543	44.3247	27.7238	43.7569	29.758	7.85178	12.6538	22.4557	ACAA1
evm.model.Hic_asm_18.913	57.0507	40.1208	38.0641	29.9144	41.937	48.6348	52.1797	61.6322	60.7409	51.0145	70.3807	48.9621	31.568	37.618	58.3189	ACAA1
evm.model.Hic_asm_22.435	0.0137692	0.0147974	0	0	0	0.0670077	0.0797223	0.0133224	0.0282911	0	0.0133707	0.0157456	0.0135869	0.0520882	0.0285486	AOS
evm.model.Hic_asm_15.1019	0	0	0.0291293	0.0280494	0	0.0923722	0	0.0734615	0.0260001	0	0	0.028941	0	0.023935	0	AOS
evm.model.Hic_asm_15.1009	0.0545551	0	0	0.0806182	0.0196213	0	0	0	0	0	0	0	0	0	0	AOS
evm.model.Hic_asm_1.1098	0	0.150965	0	0.155689	0.0505232	0	0	0	0	0	0	0	0	0	0	AOS
evm.model.Hic_asm_1.1097	0.065418	0	0.0215127	0.103576	0.0403342	0.0227397	0.259724	0.289351	0.192018	0.382236	0.308549	0.416787	0.553301	0.335856	0.658802	AOS
evm.model.Hic_asm_1.1096	67.8936	32.0438	63.6107	399.723	348.97	98.8486	535.617	225.217	294.903	269.875	246.94	179.898	272.813	402.759	361.789	AOS
evm.model.Hic_asm_1.1095	0.160184	0.107591	0.103707	0.255203	0.0756154	1.57124	32.8664	17.7072	29.8269	14.8333	18.2866	20.5271	16.4089	11.9773	13.3055	AOS
evm.model.Hic_asm_1.1085	0.055532	0.0298394	0	0	0.059918	0.0675614	0	0	0	0.113565	0	0	0.0273983	0.0525186	0.115138	AOS
evm.model.Hic_asm_1.1080	0.103908	0	0	0.499033	0.523201	0.421388	0	0.0335121	0	0	0	0.0792148	0	0	0	AOS
evm.model.Hic_asm_1.1070	42.9078	38.2448	33.2723	51.3747	58.1159	49.5372	57.3899	107.279	63.8153	53.1078	58.9187	60.5236	18.3753	30.6746	31.0763	AOS
evm.model.Hic_asm_1.1068	40.1652	31.4637	49.793	87.8447	122.57	37.9472	1.53043	3.45872	1.17673	1.93057	2.71345	2.79238	115.435	57.1749	64.8132	AOS
evm.model.Hic_asm_1.1056	0	0	0	0	0	0	0.479316	0.427193	0.198444	0.0564327	0.160778	0	0	0	0.0286072	AOS
evm.model.Hic_asm_1.1052	1.64556	1.65361	0.565739	0.177641	0.18447	0.117001	3.79868	2.52265	1.47099	0.7539	0.715958	1.18526	0	0	0.0221549	AOS
evm.model.Hic_asm_1.1045	196.497	158.334	122.089	11.0337	17.7252	73.7319	121.333	83.0715	30.8279	76.6966	66.3461	62.0359	30.1213	56.002	59.3379	AOS
evm.model.Hic_asm_1.1032	9.50434	7.79671	6.11688	2.09578	0.173362	1.33826	4.75154	3.63533	2.81877	3.20997	3.6005	3.61814	8.95164	8.56781	18.2069	AOS
evm.model.Hic_asm_1.1020	0	0	0	0	0	0	0.0282942	0.0472825	0.0251019	0	0.0237269	0	0	0.0462164	0.202643	AOS
evm.model.Hic_asm_1.1010	0	0	0	0	0	0	0.379556	0.528565	0.112244	0.223437	0.424384	0	0.970301	1.03329	0.792862	AOS
evm.model.Hic_asm_0.1864	26.4213	30.3432	30.304	20.806	23.5439	60.6532	17.4706	19.1466	21.6492	20.3545	20.2269	18.5871	24.6714	27.854	25.7804	AOS
evm.model.Hic_asm_12.827	2.49976	2.14915	2.16363	61.6381	9.06259	5.32831	30.9615	74.8622	59.8879	33.6786	30.7991	37.8932	2.26933	2.9126	3.10976	LOX
evm.model.Hic_asm_12.809_evm.model.Hic_asm_12.803	799.978	675.847	677.692	91.3004	53.913	83.0129	312.717	189.699	129.947	232.142	196.001	176.318	39.6482	116.729	146.077	LOX
evm.model.Hic_asm_12.802	20.525	9.11646	11.3009	2.02511	0.229616	0.0803507	16.3407	7.14982	3.59601	6.15285	8.51539	6.46147	148.753	113.657	119.14	LOX
evm.model.Hic_asm_12.797	0.0326977	0	0.0376342	0.181195	0.0705603	0	0.378632	0.474551	0.940559	0.601812	0.69853	0.859991	0.096794	0.309234	0.813531	LOX
evm.model.Hic_asm_0.2781	2.27607	1.65905	2.278	0.460646	0.320327	0.192635	69.6728	19.8392	6.26255	26.6328	17.3549	81.3423	25.3302	36.4065	38.1225	LOX
evm.model.Hic_asm_0.2773	10.456	6.24099	6.58767	2.47549	0.677812	0.424598	82.6531	24.7312	18.5005	32.5168	32.6562	32.7255	11.8879	8.37032	10.4199	LOX
evm.model.Hic_asm_0.2761	0.501228	0.433268	0.326075	0.0483056	0	0	4.95874	0.875046	1.01866	1.16987	0.433818	1.10896	7.11781	8.59438	6.98092	LOX
evm.model.Hic_asm_0.2756	249.062	166.568	133.804	34.5497	34.1952	54.3542	258.393	82.7179	71.1252	68.5432	60.1883	82.7284	493.261	542.273	667.409	LOX
evm.model.Hic_asm_0.2751	0.257675	0.234314	0.0456273	0.0219679	0	0	0.137715	0	0.0203629	0	0	0.0226662	0.273821	0.318675	0.184934	LOX
evm.model.Hic_asm_0.2647	1.35207	1.60714	1.61907	1.18821	0.596805	0.780939	1.36007	1.92265	1.36096	2.76503	2.53304	1.61642	1.67107	2.16992	2.83165	LOX
evm.model.Hic_asm_24.97	20.6209	18.1818	17.697	15.5021	14.7591	34.7435	28.166	42.4909	34.5152	40.7509	40.0316	33.6168	6.52891	11.2181	28.6453	MFP
evm.model.Hic_asm_0.967	10.7464	13.9601	13.6907	14.7846	12.1778	15.4616	13.9149	15.4016	13.4545	9.81415	12.0528	12.4803	2.48405	3.546	4.41526	MFP
evm.model.Hic_asm_18.69	9.00132	7.54468	7.12816	5.31616	6.39568	16.0944	8.64804	12.8216	14.4714	12.4091	12.9417	9.11298	4.34371	4.5292	13.8399	OPR
evm.model.Hic_asm_14.219	9.92675	15.9828	14.7252	1.62843	1.08268	4.75236	84.0751	56.7957	78.9707	71.6384	70.7474	52.373	19.9089	8.54079	11.9627	OPR

## Sheet: S5
Table S5 Differential expression of abscisic acid-related genes
Gene_id	FPKM															KO_name
	R1	R2	R3	P1	P2	P3	B1	B2	B3	M1	M2	M3	T1	T2	T3
evm.model.Hic_asm_27.1112	5.03391	6.70431	5.74217	1.14571	0.74683	2.11072	4.79865	5.62725	5.02375	6.66388	5.11518	5.90036	0.913619	0.960652	2.00356	AAO3
evm.model.Hic_asm_27.1110	4.13008	5.634	4.70946	5.32139	2.74551	2.20124	6.37426	4.94251	4.84723	3.37978	3.65668	5.02264	1.27435	1.31811	2.23358	AAO3
evm.model.Hic_asm_27.1108	1.89729	1.43767	1.50461	0.856896	1.27878	1.4481	5.54263	3.77974	6.46408	3.10507	2.94386	2.75129	0.828172	1.08238	1.70324	AAO3
evm.model.Hic_asm_27.1089	0.378146	0.390754	0.518936	0.322386	0.078464	0.0353893	18.947	9.48465	10.1155	17.8013	12.7956	13.1889	1.59302	3.9339	6.34768	AAO3
evm.model.Hic_asm_7.115	49.3116	63.6418	65.3092	44.1408	91.5725	144.294	30.57	76.8809	42.4896	35.4921	32.7564	36.0028	18.1063	29.0356	33.1456	ABA2
evm.model.Hic_asm_5.597	152.291	132.099	137.809	164.599	195.354	268.047	51.2728	47.5299	44.5605	28.0731	26.4634	45.4287	12.982	19.1688	17.0772	ABA2
evm.model.Hic_asm_5.595	8.95916	15.2657	10.651	12.6731	6.55051	10.5414	5.8698	8.61143	6.90303	3.01346	4.97953	6.26839	3.3152	3.51184	2.13864	ABA2
evm.model.Hic_asm_5.592	43.7071	49.2534	55.5233	42.2102	62.2948	110.91	39.7001	40.4931	39.7864	29.9646	31.2814	34.0007	10.8481	15.9502	12.5996	ABA2
evm.model.Hic_asm_5.591	18.0886	14.8267	23.3485	0.56632	0.110267	15.666	8.10633	2.71919	5.24945	3.44841	1.19086	1.92826	33.4293	11.5014	15.5209	ABA2
evm.model.Hic_asm_5.590	617.922	517.078	1128.3	27.0856	84.2576	579.884	1834.01	1393.6	1238.33	2062.85	2207.64	2525.58	1566.26	831.516	798.681	ABA2
evm.model.Hic_asm_5.382	134.647	80.737	70.5524	64.8138	56.4103	49.5243	11.1442	8.38883	21.9116	6.51607	7.49312	7.48554	0	0	0.044941	ABA2
evm.model.Hic_asm_20.411	5.64192	4.26321	4.50952	24.9033	7.64111	2.78853	2.90366	2.74838	3.58233	2.00312	2.56811	2.34099	15.4741	10.0694	11.5861	ABA2
evm.model.Hic_asm_18.950	6.83476	9.15759	10.7068	9.52285	9.84554	8.27213	10.2991	11.6114	11.1251	14.2859	16.0494	13.2564	8.82884	10.6108	9.38597	ABA2
evm.model.Hic_asm_13.222	21.4335	44.09	72.0401	22.2637	19.2551	80.8779	25.2956	33.6111	32.6354	37.4695	29.9677	27.2878	11.2939	8.84511	8.37841	ABA2
evm.model.Hic_asm_11.700	11.8639	15.4013	11.5403	9.89069	14.3869	19.16	12.0361	9.19331	8.19735	4.13315	5.76027	9.12455	5.49079	2.58162	3.80946	ABA2
evm.model.Hic_asm_11.1179	21.0012	20.8489	17.7613	40.0954	32.7494	23.6027	11.7552	6.4931	9.624	6.30466	5.64003	8.74535	4.40345	5.23522	3.46086	ABA2
evm.model.Hic_asm_10.831	0.564614	0.94276	1.25138	1.05501	0.740112	0.567704	0.832123	0.64562	0.757416	0.834979	1.05577	1.37135	0.759732	1.01941	1.30126	ABA2
evm.model.Hic_asm_0.685	1223.46	1075.15	1196.96	446.982	332.763	711.67	1684.21	1358.11	1234.77	1741.86	1545.68	1651.49	4314.29	2842.18	2424.94	ABA2
evm.model.Hic_asm_0.2047	7.69024	12.2236	9.68605	1.73525	1.60239	7.36725	3.42608	2.94064	3.90291	1.77751	1.62098	3.23853	1.22687	0.903674	1.13379	ABA2
evm.model.Hic_asm_9.1087	5.23015	6.13058	6.95589	5.40849	5.53354	7.57252	13.2901	12.8861	10.9551	15.0389	11.0461	12.2976	1.75002	2.92721	3.44292	ABA3
evm.model.Hic_asm_1.400	5.12035	6.66825	5.62933	5.25882	4.87214	5.36678	5.4583	5.35781	4.81034	4.86244	4.67849	6.88087	0.65858	0.641064	1.25407	ABA4
evm.model.Hic_asm_16.878	8.12445	11.4522	13.0018	6.66077	6.60462	6.73628	12.5654	13.3796	9.31838	8.42121	8.40267	10.5951	2.55332	1.342	2.10562	crtB
evm.model.Hic_asm_21.933	34.8938	38.786	35.069	22.647	28.8103	26.6596	34.0864	32.1377	26.2376	29.823	31.878	30.4535	74.3994	65.1792	46.7352	crtB
evm.model.Hic_asm_0.991	2.35284	2.66522	3.51316	3.38291	4.09389	4.8998	4.07454	5.14775	2.63491	2.40582	1.87308	3.22382	0.439237	0.220512	0.593307	LUT5
evm.model.Hic_asm_0.990	7.22222	9.36249	10.0055	4.1485	4.34394	9.08496	3.24265	4.78022	3.55484	3.44177	2.91149	3.35314	1.62814	1.30186	1.03608	LUT5
evm.model.Hic_asm_24.891	0.225861	0.145636	0.233964	0.0250323	0	0.0824363	9.57246	12.6093	6.7058	14.0185	15.7475	21.5406	7.77817	7.92475	9.06148	LUT5
evm.model.Hic_asm_24.894	1.80417	2.38633	2.58238	3.84532	1.52239	3.40505	2.14276	2.4394	1.78219	1.46638	2.62793	7.93511	0.502129	0.721883	0.43162	LUT5
evm.model.Hic_asm_28.826	23.0854	21.4728	19.9599	1.27805	1.36388	2.67102	8.5256	5.83619	6.60686	8.16319	6.18036	7.53168	24.9898	11.8916	24.415	LUT5
evm.model.Hic_asm_0.2841	383.69	442.909	459.785	102.351	75.8965	217.406	111.769	95.9323	83.7096	126.066	82.5021	53.6248	254.785	320.03	352.92	LUT5
evm.model.Hic_asm_24.888	5.26562	8.02817	6.31927	3.09588	5.60067	10.5209	5.47781	9.36111	8.57611	8.2295	10.2888	9.5951	5.88234	4.80782	4.79308	LUT5
evm.model.Hic_asm_0.1864	26.4213	30.3432	30.304	20.806	23.5439	60.6532	17.4706	19.1466	21.6492	20.3545	20.2269	18.5871	24.6714	27.854	25.7804	LUT5
evm.model.Hic_asm_0.3022	35.5635	28.1801	21.7396	45.5908	31.0339	15.1037	18.1238	8.40418	10.6492	12.8197	10.3841	12.9782	10.552	14.4919	19.7508	LUT5
evm.model.Hic_asm_0.2541_evm.model.Hic_asm_0.2545	6.47273	8.40419	9.04241	5.69367	5.64688	6.71852	10.7971	11.4312	9.72728	6.80302	7.39528	7.84205	7.22992	6.70179	6.23622	NCED
evm.model.Hic_asm_20.720	4.87367	6.35597	4.76107	4.63262	6.35337	4.86381	5.20177	4.26244	4.73071	4.79721	4.93473	5.87072	31.5076	21.4632	19.0681	NCED
evm.model.Hic_asm_7.124	4.90806	7.99558	10.4014	17.2255	23.5785	31.4676	11.7277	13.9826	15.3668	12.5066	13.882	13.7641	4.80463	3.72075	6.70338	NCED
evm.model.Hic_asm_7.125	16.8817	21.2457	28.9539	42.8362	58.8994	53.8465	27.0081	26.8651	35.428	31.2304	34.2962	35.3075	10.7949	9.45335	18.4797	NCED
evm.model.Hic_asm_5.402	10.7054	8.58971	10.4627	4.79644	2.92684	2.36809	5.61087	3.20559	3.36111	4.29815	5.28829	5.94343	17.3882	15.1182	16.3145	PDS
evm.model.Hic_asm_7.85	21.652	21.2242	23.7952	23.8783	16.7843	11.8182	39.9983	28.6241	31.6314	31.8257	32.9043	35.8528	41.3424	34.1117	33.2111	PDS
evm.model.Hic_asm_5.1025	1.19942	1.36194	1.3805	1.2917	2.06331	0.963647	2.72539	1.32472	2.01104	1.55039	1.68113	2.08324	0.68109	0.663477	0.785932	VDE
evm.model.Hic_asm_12.93	2.58585	2.7452	2.15687	1.06746	2.40602	4.114	2.35185	2.33988	2.58124	1.16682	1.29109	2.03519	0.0206608	0.0495047	0.151943	VDE
evm.model.Hic_asm_0.2987	3.24992	4.20036	3.77353	8.98096	14.7525	11.9489	5.1891	8.89317	7.13346	3.49878	3.05855	4.58411	0.226036	0.324959	0.326525	VDE
evm.model.Hic_asm_0.2211	13.7681	16.1491	18.0293	14.6764	17.1251	12.2333	29.6535	17.8234	22.8373	18.3309	19.7759	21.047	36.04	28.6491	28.0507	ZDS
evm.model.Hic_asm_29.48	2.79797	3.73586	3.75712	2.96005	2.9046	0.979961	4.5409	3.30194	3.72372	3.70627	4.65183	5.09024	5.29176	6.1142	7.05376	ZDS
evm.model.Hic_asm_29.742	1.58508	1.50595	1.98303	0.814726	0.79317	0.754609	2.87294	1.88928	2.02961	1.62078	1.91843	2.36426	2.67482	2.3681	2.69109	ZDS
evm.model.Hic_asm_9.1097	74.2646	73.0811	81.0028	52.2841	76.6948	77.3431	190.905	179.073	175.036	219.998	203.812	186.232	308.546	282.169	338.405	ZEP
